# Supplementary material for: Cytotoxic Natural Products from Cryptomeria japonica (Thunb. ex L.) D.Don
Source: Int J Mol Sci. 2024 Dec 23;25(24):13735. doi: 10.3390/ijms252413735 (PMC11677600; doi:10.3390/ijms252413735)
Supplement: Supplementary file 1 [file ijms-25-13735-s001.zip]

Archive with 1 entries (1 files):
- ijms-3374294-supplementary.pdf
